# Supplementary material for: The developmentally dynamic microRNA transcriptome of Glossina pallidipes tsetse flies, vectors of animal trypanosomiasis
Source: Bioinform Adv. 2021 Dec 28;2(1):vbab047. doi: 10.1093/bioadv/vbab047 (PMC9710702; doi:10.1093/bioadv/vbab047)
Supplement: vbab047_Supplementary_Data [file vbab047_supplementary_data.zip]

Archive with 6 entries (6 files):
- Supplementary figure 1.docx
- Supplementary figure 2.docx
- Supplementary_figure_3revb.ai
- Supplementary_figure_4revb.ai
- Supplementary_Table_1_rev.xlsx
- Table_S2_revb.xlsx
