# Supplementary material for: The developmentally dynamic microRNA transcriptome of Glossina pallidipes tsetse flies, vectors of animal trypanosomiasis
Source: Bioinform Adv. 2021 Dec 28;2(1):vbab047. doi: 10.1093/bioadv/vbab047 (PMC9710702; doi:10.1093/bioadv/vbab047)
Supplement: vbab047_Supplementary_Data [file vbab047_supplementary_data.zip › Supplementary_Table_1_rev.xlsx]

## Sheet: Supplementary table one 
Supplementary table S1: miRNA genes identified in G. pallidipes developmental stages
Description of the 157 miRNAs found in Glossina pallidipes. For each miRNA, we show the miRNA name, the corresponding family, mature sequence, length (bp), precursor coordinates, precursor sequence, species orthologs, and the total read counts for each gene.
MiRNA	Family	Mature sequences	Length (bp)	Precursor coordinates:strand position	Precursor seqeunce	Species othrologs	MFE	Total reads
GPA-bantam-3p	bantam	ugagaucauuuugaaagcugauu	23	KK499768.1_Scaffold4:3165912-3165971:-	ccgguuuucgauuugauuugacuuauuuucacaaagugagaucauuuugaaagcugauu			124775
Gpa-bantam-5p	bantam	ccgguuuucgauuugguuugacu	22	KK499768.1_Scaffold4:3165912-3165971:-	ccgguuuucgauuugauuugacuuauuuucacaaagugagaucauuuugaaagcugauu			1135
Gpa-let-7-3p	let-7	cuauacaaugugcuagcuuucu	22	KK499824.1_Scaffold60:1061873-1061940:+	ucuggcaaauugagguaguagguuguauaguaguaauuacacaucauacuauacaaugugcuagcuuucuuugcuuga			24
Gpa-let-7-5p	let-7	ugagguaguagguuguauagu	21	KK499824.1_Scaffold60:1061873-1061940:+	ucuggcaaauugagguaguagguuguauaguaguaauuacacaucauacuauacaaugugcuagcuuucuuugcuuga			12072
Gpa-miR-1000-5p	miR-1000	auauuguccugucacagcagu	21	KK499902.1_Scaffold138:468597-468663:+	auauuguccugucacagcaguaugugauuucuuucaauauauuacugcugggccggggcauuaaca	Drosophila melanogaster, Anopheles spp., Aedes aegypti, Culex quinquefasciatus		2430
Gpa-miR-100-3p	miR-100	caagaccggcauuaugggaguc	22	KK499824.1_Scaffold60:1061479-1061540:+	ccauuaacagaaacccguaaauccgaacuugugcuguuuuauaucuguuacaagaccggcauuaugggagucugucaaugcaaacaacugguuuuuggca			24
Gpa-miR-100-5p	miR-100	aacccguaaauccgaacuugu	21	KK499824.1_Scaffold60:1061479-1061540:+	ccauuaacagaaacccguaaauccgaacuugugcuguuuuauaucuguuacaagaccggcauuaugggagucugucaaugcaaacaacugguuuuuggca			1227
Gpa-miR-10-3p	miR-10	caaauucgguucuagagagguuu	23	JMRQ01006282.1_sequence:198125-198183:-	ccacgucuacccuguagauccgaauuuguuuuauacuagcuuuaaggacaaauucgguucuagagagguuugugugg			8603
Gpa-miR-10-5p	miR-10	acccuguagauccgaauuuguu	22	JMRQ01006282.1_sequence:198125-198183:-	ccacgucuacccuguagauccgaauuuguuuuauacuagcuuuaaggacaaauucgguucuagagagguuugugugg			585259
Gpa-miR-11-3p	miR-11	caagaacuuucucugugacccg	22	KK500148.1_Scaffold391:1087701-1087675:-	gcacuugucaagaacuuucucugugacccgcguguacuuaaaagccgcaucacagucugaguucuugcugagugc			36412
Gpa-miR-12-3p	miR-12	agaguauuacuuagguacuggu	22	KK499783.1_Scaffold19:1474287-1474371:+	agaguauuacuuagguacuggugugacuuuguaagaaaauuuucuuucgagaauaacaacagccaguacuuaugucauacuguc			15048
Gpa-miR-124-3p	miR-124	uaaggcacgcggugaaugcc	20	KK499862.1_Scaffold98:1265604-1265662:-	ugugggagcgagacggggacucacugugcuuauuaaauagucagucuuuuucucucuccuaua	Drosophila melanogaster, Anopheles spp., Aedes aegypti, Culex quinquefasciatus		1371
Gpa-miR-124-5p	miR-124	gguauccacuguaggccucuaug	23	KK499862.1_Scaffold98:1265604-1265662:-	ugugggagcgagacggggacucacugugcuuauuaaauagucagucuuuuucucucuccuaua	Drosophila melanogaster		330
Gpa-miR-125-3p	miR-125	acaaguuuugaucuccgguau	21	KK499824.1_Scaffold60:1062703-1062763:+	ucccugagacccuaacuugugacuuaucacuugaguuucacaaguuuugaucuccgguau			311
Gpa-miR-125-5p	miR-125	ucccugagacccuaacuuguga	22	KK499824.1_Scaffold60:1062703-1062763:+	ucccugagacccuaacuugugacuuaucacuugaguuucacaaguuuugaucuccgguau			2815
Gpa-miR-133-3p	miR-133	uugguccccuucaaccagcug	21	KK499803.1_Scaffold39:807488-807550:+	agcugguugauaucgggucagaucuguuuuauugcuagcauuugguccccuucaaccagcug			5772
Gpa-miR-137-3p	miR-137	uauugcuugagaauacacguag	22	KK499774.1_Scaffold10:2419385-2419446:+	acgcguauucuuagguuauuaacaugucuacgaaauuguuauugcuugagaauacacguag			73
Gpa-miR-13a-3p	miR-2	uaucacagccauuuugaugaguu	24	KK500136.1_Scaffold379:73448-73515:-	ucuucaagauguugugaaaugucgcuuuggaauuuuucaauucauaucacagccauuuugaugaguu	Drosophila melanogaster, Anopheles spp., Aedes aegypti, Culex quinquefasciatus		5700
Gpa-miR-13b-3p	miR-2	uaucacagccauuuugaugaguu	24	KK499770.1_Scaffold6:536659-536722:+	ccgccaaaacgguugugaauuauguauuuucuaauagacauaucacagccauuuugacgaguu	Drosophila melanogaster, Anopheles spp., Aedes aegypti, Culex quinquefasciatus		6906
Gpa-miR-1-3p	miR-1	uggaauguaaagaaguauggag	22	KK499803.1_Scaffold39:433989-434050:+	uucagccuuugagaguuccaugcuuccuugcauucaauaguuauauucaagcauauggaauguaaagaaguauggagcgaaaucuggcgag			111681
Gpa-miR-14-3p	miR-14	ucagucuuuuucucucuccuau	22	KK500118.1_Scaffold360:74664-74589:-	ugugggagcgagacggggacucacugugcuuauuaaauagucagucuuuuucucucuccuaua	Drosophila melanogaster, Anopheles spp., Aedes aegypti		95509
Gpa-miR-1-5p	miR-1	ccaugcuuccuugcauucaaua	23	KK499803.1_Scaffold39:433989-434050:+	uucagccuuugagaguuccaugcuuccuugcauucaauaguuauauucaagcauauggaauguaaagaaguauggagcgaaaucuggcgag			27
Gpa-miR-184-5p	miR-184	ccuuaucauucucucgccccg	21	KK499975.1_Scaffold213:299027-299089:+	gguuggccggugcauucguacccuuaucauucucucgccccgugugcacuuaaagacaacuggacggagaacugauaagggcucguaucaccaauucauc			16
Gpa-miR-184-5p	miR-184	uggacggagaacugauaagggc	22	KK499975.1_Scaffold213:299027-299089:+	gguuggccggugcauucguacccuuaucauucucucgccccgugugcacuuaaagacaacuggacggagaacugauaagggcucguaucaccaauucauc			408456
Gpa-miR-190-3p	miR-190	cccaggaaucaaacauauuauu	22	KK499764.1_Scaffold0:471096-471159:+	cgaacuaauugaugguuccagugagauauguuugauauucuugguuguuucauucaaaaguucacccaggaaucaaacauauuauuacugugacccucgc	Drosophila melanogaster, Anopheles spp., Aedes aegypti, Apis melifera, Culex quinquefasciatus		38
Gpa-miR-190-5p	miR-190	agauauguuugauauucuugguug	24	KK499764.1_Scaffold0:471096-471159:+	agauauguuugauauucuugguuguugcauuuugucuuucacccaggaaucaaacauauuauu	Drosophila melanogaster, Anopheles spp., Aedes aegypti, Apis melifera, Culex quinquefasciatus		1980
Gpa-miR-193-3p	miR-193	uacuggccuacuaagucccaac	22	KK499793.1_Scaffold29:9844-98342:-	ugugugcccuuauuaugguugggauuuuuuagaucagcaguuauugcuauauagccauauuuauaaaucuucuacuggccuacuaagucccaacauaaugagaguaaa	Drosophila melanogaster, Anopheles spp., Aedes aegypti, Apis melifera		668
Gpa-miR-193-5p	miR-193	uugggauuuuuuagaucagcag	22	KK499793.1_Scaffold29:9844-98342:-	ugugugcccuuauuaugguugggauuuuuuagaucagcaguuauugcuauauagccauauuuauaaaucuucuacuggccuacuaagucccaacauaaugagaguaaa	Drosophila melanogaster		511
Gpa-miR-210-3p	miR-210	cuugugcgugugacagcggcu	22	KK499913.1_Scaffold150:167176:167269:+	aaaggugcuuauugcagcugcuggccacugcacaagauuagacuuaagacucuugugcgugugacagcggcuauuguaagaggccauagaagcaacagcc			7623
Gpa-miR-210-5p	miR-210	agcugcuggccacugcacaagau	23	KK499913.1_Scaffold150:167176:167269:+	aaaggugcuuauugcagcugcuggccacugcacaagauuagacuuaagacucuugugcgugugacagcggcuauuguaagaggccauagaagcaacagcc			21
Gpa-miR-219-3p	miR-219	aggguugcgacugggcaucgcg	22	KK499772.1_Scaffold8:1087955-1088027:-	uaauucgauuuuuagcuaugauuguccaaacgcaauucuuguugauauucaauauucaaggguugcgacugggcaucgcggcucgaaauaagaauacaac			11
Gpa-miR-219-5p	miR-219	ugauuguccaaacgcaauucu	21	KK499772.1_Scaffold8:1087955-1088027:-	uaauucgauuuuuagcuaugauuguccaaacgcaauucuuguugauauucaauauucaaggguugcgacugggcaucgcggcucgaaauaagaauacaac			247
Gpa-miR-252-3p	miR-252	uccugcugcccaagugcuuauu	23	KK499942.1_Scaffold180:524238-524306:+	accaaguucgcuuuccuaaguacuagugccgcaggaguuagguucguguccgcaauaccuccugcugcccaagugcuuauuaaagcggcgagu			28
Gpa-miR-252-5p	miR-252	cuaaguacuagugccgcaggag	22	KK499942.1_Scaffold180:524238-524306:+	accaaguucgcuuuccuaaguacuagugccgcaggaguuagguucguguccgcaauaccuccugcugcccaagugcuuauuaaagcggcgagu			49718
Gpa-miR-263a-3p	miR-263	cgugaucucuuaguggcaucua	22	KK499809.1_Scaffold45:994005-994084:+	aauggcacuggaagaauucacgggcuuuuaaaaguuauuucuuauauaauaucuacccgugaucucuuaguggcaucua			28
Gpa-miR-263a-5p	miR-263	aauggcacuggaagaauucacgg	23	KK499809.1_Scaffold45:994005-994084:+	aauggcacuggaagaauucacgggcuuuuaaaaguuauuucuuauauaauaucuacccgugaucucuuaguggcaucua			303750
Gpa-miR-263b-5p	miR-263	cuuggcacugggagaauucacag	23	KK499881.1_Scaffold117:224424-224487:+	cuuggcacugggagaauucacagucgauacauuagaauucugugguucuuugggugccaaaac			655
Gpa-miR-274-5p	miR-274	uuugugaccgacacuaacgggu	22	KK499768.1_Scaffold4:2050283-2050374:-	uuugugaccgacacuaacggguaacugaaauauccuuuuauguguuuguuucuucauaacaaagauuuacucguuucugcgaucacaaauu	Drosophila melanogaster		6255
Gpa-miR-275-3p	miR-275	ucagguaccugaaguagcgcg	21	KK500075.1_Scaffold315:241145-241186:+	uguaaagucuccuaccuugcgcgcuaaucagugaccggggcugguuuuuuauauacagucagguaccugaaguagcgcgcgugguggcagacauauau			8560
Gpa-miR-275-5p	miR-275	cgcgcuaaucagugaccggggcu	23	KK500075.1_Scaffold315:241100-241168:+	uguaaagucuccuaccuugcgcgcuaaucagugaccggggcugguuuuuuauauacagucagguaccugaaguagcgcgcgugguggcagacauauau			285
GPA-miR-2760-3p	miR-2760	guuuugguuuaaggaguu	18	KK499941.1_Scaffold179:417870:417929:+	ccuuuuaaaaacaagauuguuggcaauguguugcgccgucuuguuuugguuuaaggaguu	Bombyx mori		1037
Gpa-miR-276a-3p	miR-276	uaggaacuucauaccgugcucu	22	KK499833.1_Scaffold69:779760-779821:-	agcgagguauagaguuccuacguuauaauauauuaucuguaggaacuucauaccgugcucu			163103
Gpa-miR-276a-5p	miR-276	agcgagguauagaguuccuacg	22	KK499833.1_Scaffold69:779760-779821:-	agcgagguauagaguuccuacguuauaauauauuaucuguaggaacuucauaccgugcucu			1432
Gpa-miR-276b-3p	miR-276	uaggaacuuaauaccgugcucu	22	KK499833.1_Scaffold69:987273-987339:-	aaaaccgaagucuuuuuaccaucagcgagguauagaguuccuacguuccuauauucagucguaggaacuuaauaccgugcucuuggaggacugucgacc			130633
Gpa-miR-276b-5p	miR-276	cagcgagguauagaguuccuacg	23	KK499833.1_Scaffold69:987273-987339:-	aaaaccgaagucuuuuuaccaucagcgagguauagaguuccuacguuccuauauucagucguaggaacuuaauaccgugcucuuggaggacugucgacc			1432
Gpa-mir-277-3p	miR-277	uaaaugcacuaucugguacgaca	21	KK499952.1_Scaffold190:179086-179153:+	cguaucaggggugacauuugcacuggguuuucaauaguaguuuguaaaugcacuaucugguacgaca			198121
Gpa-miR-278-3p	miR-278	ucggugggacuuucguccguuu	22	KK499814.1_Scaffold50:555936-555999:+	ccggacgaugguucacaacgaccguuuuuuucuaacauuggucggugggacuuucguccguuu			2991
Gpa-miR-278-5p	miR-278	ccggacgaugguucacaacgacc	23	KK499814.1_Scaffold50:555936-555999:+	ccggacgaugguucacaacgaccguuuuuuucuaacauuggucggugggacuuucguccguuu			3924
Gpa-miR-2788-3p	miR-2788	uaaugcccuuagaaauuucaa	21	KK499793.1_Scaffold29:988131-988195:-	ugaaauuuuuaagcggcacuaacucgcaacauaacugauuugauaaugcccuuagaaauuucaa	Apis melifera		91
Gpa-miR-279-3p	miR-279	ugacuagauccacacucauu	20	KK499818.1_Scaffold54:1350148-1350213:+	agugagugaggguccaguguuucacaugguuuuuuucagauauugugacuagauccacacucauu			5279
Gpa-miR-281-1-5p	miR-46	aagagagcuguccgucgacag	21	KK500053.1_Scaffold293:205475-205539:+	aagagagcuguccgucgacaguccaguucagacauauuaauacugucauggaauugcucucuuu			11059
Gpa-miR-281-2-5p	miR-46	aagagagcuauccgucgacagu	22	KK500053.1_Scaffold293:205471-205545:+	cgaauugugaaaugaagagagcuauccgucgacagucaaguuaagaccgauuguaauacugucauggaauugcucucuuuguauaacauucg			14292
Gpa-miR-281-3p	miR-46	aagagagcuaucugucgacagu	22	KK500053.1_Scaffold293:205739-205815:+	aagagagcuaucugucgacagucugguuaaagccuguuccacuacagaauacaacugucauggaauugcucucuuu			4266
Gpa-miR-282-3p	miR-282	acauagccuauaagagguuagg	22	KK499772.1_Scaffold8:2954604-2954683:-	uagccucuacuaggcuuugucuguguccacaugcgauguggaguuauuaaauguucagacauagccuaaaagagguuag			79
Gpa-miR-282-5p	miR-282	uagccucuacuaggcuuugucu	21	KK499772.1_Scaffold8:2954604-2954683:-	uagccucuacuaggcuuugucuguguccacaugcgauguggaguuauuaaauguucagacauagccuaaaagagguuag			2650
Gpa-miR-283-3p	miR-216	cggaauuucaguugguaucga	21	KK499783.1_Scaffold19:1470952-1471009:+	aaauaucagcugguaauucugggauauuuauaacucggaauuucaguugguauaaau	Drosophila melanogaster, Anopheles spp., Aedes aegypti, Apis melifera, Culex quinquefasciatus		4
Gpa-miR-283-5p	miR-216	aaauaucagcugguaauucug	21	KK499783.1_Scaffold19:1470952-1471009:+	aaauaucagcugguaauucugggauauuuauaacucggaauuucaguugguauaaau	Drosophila melanogaster, Anopheles spp., Aedes aegypti, Apis melifera, Culex quinquefasciatus		3253
Gpa-miR-284-3p	miR-284	gucagcaacuugauuccagca	21	KK499800.1_Scaffold36:918591-918684:+	guugcaguuccuggaauuaaguugacuguguagccugugagggcaaggcuugaauaaugcuccugaagucagcaacuugauuccagcaauugcggcccga	Drospophila melanogaster		212
Gpa-miR-284-5p	miR-284	ccuggaauuaaguugacuguguagcc	26	KK499800.1_Scaffold36:918591-918684:+	guugcaguuccuggaauuaaguugacuguguagccugugagggcaaggcuugaauaaugcuccugaagucagcaacuugauuccagcaauugcggcccga	Drosophila melanogaster		1437
Gpa-miR-285-3p	miR-29	uagcaccauucgaaaucagugc	22	KK499768.1_Scaffold4:437703-437790:-	ucgaaucgaagaacugagaucgauuggugcauagauaucaggagaacccacucaauuuaacucuagcaccauucgaaaucagugcuuuugauaagaaac	Drosophila melanogaster, Anopheles gambiae, Aedes aegypti, Culex quinquefasciatus		1278
Gpa-miR-285-5p	miR-29	acugagaucgauuggugcauaga	24	KK499768.1_Scaffold4:437703-437790:-	ucgaaucgaagaacugagaucgauuggugcauagauaucaggagaacccacucaauuuaacucuagcaccauucgaaaucagugcuuuugauaagaaac			284
Gpa-miR-286-3p	miR-286	ugacuagaccgaacacucgcgcu	23	KK499790.1_Scaffold26:90608-90682:+	cgcgauugucggcuuagucucucuuucguuuuaucauauuuccauauugagugacuagaccgaacacucgcgcu			632
Gpa-miR-286-5p	miR-286	ggcgaaugucgguauggucucu	23	KK499790.1_Scaffold26:90597-90695:+	uuaaaauugaauggcgaaugucgguauggucucuuuuucaaagaaagguuucgauuaagcgaagugacuagaccgaacacucgugcuauaauuuuaaaauc			284
Gpa-miR-2a-2-5p	miR-2	ucacagccagcuuugaugagcu	22	KK499782.1_Scaffold18:2343307-2343367:-	ccucaucaagugguugugauauggauuaucaacgcauaucacagccagcuuugaugagcu			538
Gpa-miR-2a-3p	miR-2	uaucacagccagcuuugaugagc	22	KK499782.1_Scaffold18:2343516-2343607:-	aucuaagccucaucaagugguugugauauggauacccaacgcauaucacagccagcuuugaugagcuaggau			28279
Gpa-miR-2a-3p	miR-2	uaucacagccagcuuugaugagc	22	KK500136.1_Scaffold379:74464-74531:-	ucaucaaaaggggcuguuguaugauauuuuugcauucauuaaguaucacagccagcuuugaugagca			28279
Gpa-miR-2b-3p	miR-2	uaucacagccagcuuugaggag	22	KK499782.1_Scaffold18:2343731-2343802:-	uucuucaaaguggcugcgaaauguuguacacagcucgauuuaauauucauaucacagccagcuuugaggag			17312
Gpa-miR-2b-3p	miR-2	uaucacagccagcuuugaggag	22	KK499837.1_Scaffold73:688955-689018:-	uucuucagagcuguagugacauguagucuuuuuaauauucauaucacagccagcuuugaggag			17312
Gpa-miR-2c-3p	miR-2	ucaucaaaaagggcugaagaaagau	25	KK500136.1_Scaffold379:74462:74535:+	ucguaucuuacuuucaaugucaucaaaaagggcugaagaaagauauuucugcauuugaaucguaucacagccagcuuugaugggcauugcaaugagcagcga			10398
Gpa-miR-305-3p	miR-305	cggcacauguugaaguacauuc	22	KK500075.1_Scaffold315:241260-241319:+	auuguacuucaucaggugcucuggugcauuaaauacccggcacauguugaaguacauuc			26869
Gpa-miR-305-5p	miR-305	auuguacuucaucaggugcucu	22	KK500075.1_Scaffold315:241260-241319:+	auuguacuucaucaggugcucuggugcauuaaauacccggcacauguugaaguacauuc			1553
Gpa-miR-306-5p	miR-306	ucagguacuuagugacucucaa	22	KK499824.1_Scaffold60:383894-383837:-	guccacucgauggcucagguacuuagugacucucaaugcuuuugacauuuugggggucacucugugccugugcugccagugggac	Drosophila melanogaster, Anopheles gambiae, Aedes aegypti, Culex quinquefasciatus		6371
Gpa-miR-307-3p	miR-67	ucacaaccucuuugagugagcu	22	KK499814.1_Scaffold50:84499-84565:+	ccucacucaacuuggguuugauguguuaaaaaguuucgauagcaucacaaccucuuugagugagcu	Drosophila melanogaster, Anopheles spp., Aedes aegypti		24892
Gpa-miR-307a-3p	miR-67	ucacaaccuccuugagugagc	21	KK499832.1_Scaffold68:383020-383082:+	acucacucaaccugggugugauguuuuagaucugguauccaucacaaccuccuugagugagc	Drosophila melanogaster, Anopheles spp., Aedes aegypti		3936
Gpa-miR-307a-5p	miR-67	acucacucaaccugggugugau	22	KK499832.1_Scaffold68:383020-383082:+	acucacucaaccugggugugauguuuuagaucugguauccaucacaaccuccuugagugagc			7
Gpa-miR-308-3p	miR-2	aaucacaggauuauacug	18	KK500010.1_Scaffold249:70402-70459:-	guauauuuuuguguuuuuguguaaauuuaacaaaagucaaaucacaggauuauacug			2347
Gpa-miR-309-3p	miR-3	uccacuggauaaaguuugucuug	23	KK499790.1_Scaffold26:89500-89567:+	cgauaaacuuugugcaggacuggugaccauuuuugguaacgaucauccacuggauaaaguuugucuug	Novel to Glossina pallidipes		361
Gpa-miR-315-5p	miR-315	uuuugauuguugcucagaaagcc	23	KK499778.1_Scaffold14:123470-123535:-	uuuugauuguugcucagaaagcccuuauuuucauaucaguuggcuuucgagcaucaaucaaaaac			8605
Gpa-miR-316-5p	miR-316	ugucuuuuuccgcuuacuggcg	22	KK499926.1_Scaffold164:76825:76899:+	aaauucuagucgauuugucuuuuuccgcuuacuggcguuucaauuccacaacgacaggaaagggaaaaaggcguauuuacuaugaguuu			2234
Gpa-miR-317-3p	miR-317	ugaacacagcuuggugguaucu	22	KK499952.1_Scaffold190:146208-146286:+	auacacccugugcucgcuuugaaauuuucuauuaauaaaauuuuauaugauaucagugaacacagcuuggugguaucu			2974
Gpa-miR-317-5p	miR-317	ugggauacacccugugcucgcu	22	KK499952.1_Scaffold190:146208-146286:+	auacacccugugcucgcuuugaaauuuucuauuaauaaaauuuuauaugauaucagugaacacagcuuggugguaucu			247
Gpa-miR-318-3p	miR-318	ggauacacacaguucaguuuug	22	KK499896.1_Scaffold132:422970:42294:+	uuuaugggauacacacaguucaguuuugucacacuucaagcaucacugggcuuuguuuaucucaugag	Drospophila melanogaster		186
Gpa-miR-31a-3p	miR-31	cgcuaugcugcaucuagucagu	22	KK499775.1_Scaffold11:1615005-1615097:+	uccguugguaaauuggcaagaugucggcauagcugacguugaaaagcgauuuugaagagcgcuaugcugcaucuagucaguuguucaaugga			12
Gpa-miR-31a-5p	miR-31	uggcaagaugucggcauagcuga	23	KK499775.1_Scaffold11:1615005-1615097:+	uccguugguaaauuggcaagaugucggcauagcugacguugaaaagcgauuuugaagagcgcuaugcugcaucuagucaguuguucaaugga			120581
Gpa-miR-31b-5p	miR-31	uggcaagaugucggaauagcuga	23	KK499897.1_Scaffold133:89436-89512:+	uggcaagaugucggaauagcugaaaauuacaauaaucuauuuuacauauaacggcuaugccucaucuagucaauug			99253
Gpa-miR-33-5p	miR-33	gugcauuguagucgcauuguc	21	KK499791.1_Scaffold27:1646313-1646379:+	gugcauuguagucgcauuguccguguuauaaggaagaagucggccaauacuucugcaaugcaaacu			68254
Gpa-miR-3-3p	miR-3	acacuggaccaagugugucucg	22	KK499790.1_Scaffold26:89646-89709:+	agauacaccuuguccaguuuauguuuccgacgauuggacaaacacuggaccaagugugucucg	Novel to Glossina pallidipes		533
Gpa-miR-34-3p	miR-34	uggcagugugguuagcugguu	21	KK499952.1_Scaffold190:182043-182108:+	uggcagugugguuagcugguuguguaauuuuauuuaaaaucacagccacuaucuucacugccgcc			1659
Gpa-miR-34-5p	miR-34	cagccacuaucuucacugccgcc	23	KK499952.1_Scaffold190:182043-182108:+	aauuggcuaugcgcuuuggcagugugguuagcugguuguguagccaauuauugccguugacaauucacagccacuaucuucacugccgccgcgacaagc			64170
Gpa-miR-375-3p	miR-375	uuuguucguuuggcuuaaguu	23	KK499812.1_Scaffold48:719527-719594:+	acuuaagccaagugaauacaaacauauaaaaauugauuccauacgguuuguucguuuggcuuaaguu	Drosophila melanogaster, Anopheles spp., Aedes aegypti, Apis melifera, Culex quinquefasciatus		33206
Gpa-miR-3479	miR-92	uauugcacuugucccggccu	21	KK499822.1_Scaffold58:1279285-1279344:+	guggggaaaggugucaauguuuuagugaauaccaauuaauauugcacuugucccggccu	Schistosoma mansoni		3883
GPA-miR-4968-3p	miR-4968	cagcaacagcagcagcagcaga	21	KK499844.1_Scaffold80:1472300-1473255+	uuuuccucagagccgcgacugcuggcguguuauuguugcuguugcagcuagcugccacgguuuguugcuucacugauuacgcgcaaugcagcaacagcagcagcagcagaagcaacagcaacuaacugcagaggagcaauagcagcugagaguuc	Drosophila melanogaster		6
Gpa-miR-5-3p	miR-5	uaucacagugauuuuccuuuaua	23	KK499790.1_Scaffold26:90895-90953:+	gcuaaaaggaacgaucguugugauaugaguuguuuccuaacauaucacagugauuuuccuuuauaacgc			50
Gpa-miR-5-5p	miR-5	aaaggaacgaucguugugauaug	23	KK499790.1_Scaffold26:90895-90953:+	gcuaaaaggaacgaucguugugauaugaguuguuuccuaacauaucacagugauuuuccuuuauaacgc	Drospophila Melanogaster		711
Gpa-miR-6-3p	miR-6	uaucacaguggcuguucuuuuu	22	KK499790.1_Scaffold26:93729-93811:+	gagaacaguuauugcagauauguuuuccauuugagaaauucaucaacauuuucauauuuauaucacaguggcuguucuuuuu	Drospophila melanogaster		264
Gpa-miR-7-3p	miR-7	caauaaaucccuugucuucuua	22	KK499852.1_Scaffold88:1014371-1014433:-	uggaagacuagugauuuuguuguuuagguauuuguaauaacaauaaaucccuugucuucuua			24
Gpa-miR-7-5p	miR-7	uggaagacuagugauuuuguu	21	KK499852.1_Scaffold88:1014371-1014433:-	uggaagacuagugauuuuguuguuuagguauuuguaauaacaauaaaucccuugucuucuua	Drosophila melanogaster, Anopheles spp., Aedes aegypti, Apis melifera, Culex quinquefasciatus		4574
Gpa-miR-79-3p	miR-9	gcuuuggcgcuuuagcuguauga	24	KK499824.1_Scaffold60:382325-382387:-	gcuuuggcgcuuuagcuguaugauagauuugauaccuucauaaagcuagauuaccaaagcau			5
Gpa-miR-79-5p	miR-9	uaaagcuagauuaccaaagcau	22	KK499824.1_Scaffold60:382325-382387:-	gcuuuggcgcuuuagcuguaugauagauuugauaccuucauaaagcuagauuaccaaagcau			236
Gpa-miR-8-3p	miR-8	uaauacugucagguaaagauguc	23	KK500001.1_Scaffold240:175491-75555:+	caucuuaccgggcagcauuagauuucauugaacuaaauuucuaauacugucagguaaagauguc			405443
Gpa-miR-8-5p	miR-8	caucuuaccgggcagcauuaga	22	KK500001.1_Scaffold240:175491-75555:+	caucuuaccgggcagcauuagauuucauugaacuaaauuucuaauacugucagguaaagauguc			8029
Gpa-miR-87-3p	miR-87	uugagcaaaauuucaggugug	22	KK499824.1_Scaffold60:202317-202378:+	caccuguaucuugcucaaccguuacuuauauaaaauccgguugagcaaaauuucaggugug	Drosophila melanogaster, Anopheles spp., Aedes aegypti, Apis melifera, Culex quinquefasciatus		248
Gpa-miR-8489a-3p	miR-8489	aaaauucauuuugaauauuguu	23	KK499819.1_Scaffold55:429510-429450:-	cgaucuucaaaaugaauuuucguagauuuuaacuaucggaaaauucauuuugaauauuguu	Plutella xylostella		4
Gpa-miR-92-3p	miR-92	uauugcacuugucccggccu	21	KK499822.1_Scaffold58:1279285-1279344:+	guggggaaaggugucaauguuuuagugaauaccaauuaauauugcacuugucccggccu	Schistosoma mansoni		3883
Gpa-miR-927-3p	miR-927	caaagcguuuggauucugaaac	22	KK499855.1_Scaffold91:322630-322691:-	uuuagaauuccuacgcuuuaccuuaugaucugaaauuggcaaagcguuuggauucugaaac			321
Gpa-miR-927-5p	miR-927	uuuagaauuccuacgcuuuacc	22	KK499855.1_Scaffold91:322630-322691:-	uuuagaauuccuacgcuuuaccuuaugaucugaaauuggcaaagcguuuggauucugaaac			6528
Gpa-miR-929-3p	miR-929	cucccuaacggagucagauug	21	KK499792.1_Scaffold28:1414131-1414190:-	aguccugguggagcucaaauugacucuaguagggaguccuuuaaugagcgacucccuaacggagucagauugagcugcaaaggagcga			230
Gpa-miR-929-5p	miR-929	aaauugacucuaguagggagu	21	KK499792.1_Scaffold28:1414131-1414190:-	aguccugguggagcucaaauugacucuaguagggaguccuuuaaugagcgacucccuaacggagucagauugagcugcaaaggagcga			262
Gpa-miR-92a-3p	miR-92	cauugcacuugucccggccuau	22	KK499822.1_Scaffold58:1279274:1279355:+	aauaugaauuucccguaggacgggaaggugucaacguuuugcauuucgaauaaacauugcacuugucccggccuaugggcgguuuguaauaaaca			2254
Gpa-miR-92b-3p	miR-92	aauugcacuagucccggccugc	22	KK499822.1_Scaffold58:1294166-1294231:+	agaccgugccuagugcuuauuugugacauuuuaauuuaauucaaauugcacuagucccggccugc			8813
Gpa-miR-932-5p	miR-932	ucaauuccguagugcauugcagu	23	KK499866.1_Scaffold102:630600-630664:-	ucaauuccguagugcauugcaguuugucgauuuaauaauuacugcaagcauuguggaaaugaug			1056
Gpa-miR-956-3p	miR-956	guguuuggaauggucucguuagcu	24	KK499805.1_Scaffold41:1675730-1675697	gaucguuaucguguuuggaauggucucguuagcuaacggaugagcaagugcucggcucacuggcccaaaugcaguuugcccggagacgccgguuaacccagcacugaaauguguaguuucgagaccacucuaauccauugcagcauuu			4669
Gpa-miR-957-3p	miR-957	ugaaaccguccaaaacugaggc	22	KK499771.1_Scaffold7:2697992-2698057:-	cuuagcuuugggcggguuuugguguguauggguuugaaaccauugaaaccguccaaaacugaggc	Drosophila melanogaster, Anopheles spp., Aedes aegypti, Culex quinquefasciatus		4865
Gpa-miR-958-3p	miR-958	aguagaauagcaggcuuaucaca	23	KK499963.1_Scaffold201:126348-126377	ggcgugucuauggcaaguagaauagcaggcuuaucacauguuuaauucaaucugcugugagauucuucuauucuacuuucgacaacacccgu	Drospophila melanogaster		22545
Gpa-miR-965-3p	miR-965	uaagcguauagcuuuuccccu	21	KK500130.1_Scaffold373:109288-109379:-	ggggugacgcuguacgcuguauguguuguuuucauagauucuuuggaaagacaaauucuuuuaauaaucauaagcguauagcuuuuccccu			991
Gpa-miR-968-5p	mir-968	uaaguaguauccuagacgaaguu	23	KK49956.1_Scaffold194:173272-173208:-	uaaguaguauccuagacgaaguuaaaaaucuguauuaaaaaggcuucuucaggauacugcucuau	Drosophila pseudoobscura		95
Gpa-miR-970-3p	miR-970	ucauaagacacacgcggcuau	21	KK499806.1_Scaffold42:273920-273989:+	agccagcguauguuuuauuugguaguuaaggaacauauuaauauccuaucauaagacacacgcggcuau	Drosophila melanogaster, Anopheles spp., Aedes aegypti, Culex quinquefasciatus		4644
Gpa-miR-971-3p	miR-971	uugguguuacuucuuacaguga	22	KK499780.1_Scaffold16:347671-347733:+	gcuguaagaugguaacaacaaagcugaguuauguuauugcuugguguuacuucuuacaguga			400
Gpa-miR-980-3p	miR-980	uagcugccuucugaagggcuucc	23	KK500133.1_Scaffold376:118867-18888:+	aguugauuguaugucaguuuuucauuuggccuggcuagcuuacuccuuuuuaaauauugcuagcugccuugugaagggcuuacguguaauugcaguuc	Drosophila melanogaster, Anopheles spp., Aedes aegypti, Apis melifera, Culex quinquefasciatus		277
Gpa-miR-981-3p	miR-981	uucguugucgacgaaaccugca	22	KK499853.1_Scaffold89:68720-68782:-	cggguuucguaaacagcgcacuguauacgauaaaacuaaguucguugucgacgaaaccugca			1273
Gpa-miR-987-5p	miR-987	uaaaguaaauagucuggauugau	23	KK500082.1_Scaffold323:87571-87636:+	uaaaguaaauagucuggauugaugaauggauuucaaagauuucaucaccagacauuuacuucaac	Drospophila melanogaster		17485
Gpa-miR-988-3p	miR-988	gugugauuuguagcaaagugau	22	KK499825.1_Scaffold61:660040-660128:+	gacggcgguaccgggcauuuugggugugugauuuguagcaaagugauauguauuugaucauccccuuguugcaaaccucacgccaaagaugaucugcga			244
Gpa-miR-989-3p	miR-989	ugugaugugacguaguggaaca	22	KK500228.1_Scaffold477:52361-52445:+	ugugaugugacguaguggaacauuccugacguuuugcaaacuacauguacuucuuuauaaugcgcacacauacacacacacaca	Drosophila melanogaster, Anopheles spp., Aedes aegypti, Culex quinquefasciatus		552
Gpa-miR-993-3p	miR-993	gaagcucgucucuacagguaucu	23	JMRQ01006282.1_sequence:139948-140029:+	gaagcucgucucuacagguaucucacaggguagaaguaaucaaccuuaagugaaguuuccaaaguaguuuugugucuuuuu	Drosophila melanogaster, Anopheles spp., Aedes aegypti, Apis melifera		252
Gpa-miR-993-5p	miR-993	gaagcucgucucuacagguaucu	23	JMRQ01006282.1_sequence:139948-140029:+	gaagcucgucucuacagguaucucacaggguagaaguaaucaaccuuaagugaaguuuccaaaguaguuuugugucuuuuu	Drospophila melanogaster		49
Gpa-miR-994-3p	miR-994	cacaguugcuguuucuuuuagau	23	KK499896.1_Scaffold132:422742-422809:+	cuaaggaaauaguagccgugauuuuauuuaacaacuuacaccaucacaguugcuguuucuuuuagau			12
Gpa-miR-994-5p	miR-994	cuaaggaaauaguagccgugau	22	KK499896.1_Scaffold132:422742-422809:+	cuaaggaaauaguagccgugauuuuauuuaacaacuuacaccaucacaguugcuguuucuuuuagau	Drospophila melanogaster		236
Gpa-miR-995-3p	miR-995	uagcaccacaugauucggcuu	21	KK499889.1_Scaffold125:392520-392589:-	gcccggacccauguuugugcuguguaauuauuuaaacucaauaccucauagcaccacaugauucggcuu	Drosophila melanogaster, Anopheles gambiae		6729
Gpa-miR-996-3p	miR-996	gcgaacauggaucuagugcacg	22	KK499818.1_Scaffold54:1375134-1375199:+	gcgaacauggaucuagugcacgguuuauucauaaucaaguucgugacuagauuucaugcucgucu			2411
Gpa-miR-996-5p	miR-996	ugacuagauuucaugcucgucu	22	KK499818.1_Scaffold54:1375134-1375199:+	gcgaacauggaucuagugcacgguuuauucauaaucaaguucgugacuagauuucaugcucgucu			419
Gpa-miR-998-3p	miR-998	acugaauucucgugggucugca	22	KK500148.1_Scaffold391:34784-34867:-	acugaauucucgugggucugcauagcauaccauauaucguguguacaguaauugaaaauuuguagcaccaugagauucagcuc			2445
Gpa-miR-998-5p	miR-998	uagcaccaugagauucagcuc	21	KK500148.1_Scaffold391:34784-34867:-	acugaauucucgugggucugcauagcauaccauauaucguguguacaguaauugaaaauuuguagcaccaugagauucagcuc			1447
Gpa-miR-999-3p	miR-999	uguuaacuguaagacugugucu	22	KK499930.1_Scaffold168:823175-823236:+	acauagucguacagaaaauauuguguuauacgaguccaauguuaacuguaagacugugucu			85550
Gpa-miR-9a-3p	miR-9	uaaagcuagcuuaccgaaguua	22	KK499791.1_Scaffold27:1664993-1665054:-	ucuuugguuaucuagcuguaugagugauuaauaacgucauaaagcuagcuuaccgaaguua			21003
Gpa-miR-9a-5p	miR-9	ucuuugguuaucuagcuguauga	23	KK499791.1_Scaffold27:1664993-1665054:-	ucuuugguuaucuagcuguaugagugauuaauaacgucauaaagcuagcuuaccgaaguua			36720
Gpa-miR-9b-3p	miR-9	uagagcuuuauuaccaaaaacc	22	KK499824.1_Scaffold60:382082-382145:-	ucuuuggugauuuuagcuguaugauuuacaauuauauuccauagagcuuuauuaccaaaaacc			396
Gpa-miR-9b-5p	miR-9	ucuuuggugauuuuagcuguau	22	KK499824.1_Scaffold60:382082-382145:-	ucuuuggugauuuuagcuguaugauuuacaauuauauuccauagagcuuuauuaccaaaaacc			2638
Gpa-miR-9c-3p	miR-9	uaaagcuuuuauaccaaagcuc	21	KK499824.1_Scaffold60:384436-384498:-	ucuuugguauucuagcuguagauucauaauaaacuaucaucuaaagcuuuuauaccaaagcu	Drosophila melanogaster, Anopheles spp., Aedes aegypti, Apis melifera, Culex quinquefasciatus		6
Gpa-miR-9c-5p	miR-9	ucuuugguauucuagcuguag	21	KK499824.1_Scaffold60:384436-384498:-	ucuuugguauucuagcuguagauucauaauaaacuaucaucuaaagcuuuuauaccaaagcu	Drosophila melanogaster, Anopheles spp., Aedes aegypti, Apis melifera, Culex quinquefasciatus		15464
Gpa-miR-a	-	aaaacuuaaaaauuugcucagg	23	KK499786.1_Scaffold22:772187-772276:-	gugaguugaaauuucuaaguuuuaagauaugaaguuuuagccuaucccgguguaaaagacucugauuaaaacuuaaaaauuugcucagg	Novel to Glossina pallidipes	-23.9	58
Gpa-miR-b	-	gauaauuuacguuuugucggucu	23	KK499969.1_Scaffold207:165518:165471:-	acacugacgaugugaauuuuccuauugauaauuuacguuuugucggucu	Novel to Glossina pallidipes	-15.5	76
Gpa-miR-c	-	aaaauucauuuugaauauuguu	23	KK499819.1_Scaffold55:429510-429450:-	cgaucuucaaaaugaauuuucguagauuuuaacuaucggaaaauucauuuugaauauuguu		-19.9	4
Gpa-miR-d	-	uguguacauuguguaguuuuu	22	KK499919.1_Scaffold157:370815-370898:+	aaagcuaccuaauuguacguagcguuuuugaauuucuaaauauaaauguuuugaauuuugcgcuguguacauuguguaguuuuu	Novel to Glossina pallidipes	-34.95	7
Gpa-miR-e	-	ugaaguacgaugauucauucuug	23	KK499919.1_Scaffold157:371861-371929:+	uagaaugaaacaaucguuuucagcguuuaauuuuacaacauauggcugaaguacgaugauucauucuug	Novel to Glossina pallidipes	-34.95	111
Gpa-miR-f	-	uauaccgaucaauucagaauc	21	KK499963.1_Scaffold201:126348-126377:+	uauaccgaucaauucagaaucauuaucugaauugaucuaggcc	Novel to Glossina pallidipes	-20.99	220
Gpa-miR-g	-	uaccgaucucguaugaaagauu	22	KK500030.1_Scaffold269:148730-146772:+	uccaucauacuugcuauugguaaucaaauaaaaaacauguuaccgaucucguaugaaagauu	Novel to Glossina pallidipes	-25.7	172
Gpa-miR-h	-	aggaugucgugagggcuucc	20	KK500030.1_Scaffold269:179208-179149:-	uauagcauccacgacaauauagaucauauuuuucaacuaggaugucgugaaugcuguagc	Novel to Glossina pallidipes	-22.7	24
Gpa-miR-i	-	uagcugccuucugaagggcuucc	23	KK500097.1_Scaffold338:26390-26450:+	caguccuucaauuggcaauuuagcuguuuuuuuauuguuagcugccuucugaagggcuucc	Novel to Glossina pallidipes	-32.76	930
Gpa-miR-iab-4-3p	miR-iab-4	cgguauaccuucaguauacguaac	24	KK499939.1_Scaffold177:289199-289258:-	acguauacugaauguauccugagugcuuccuauccgguauaccuucaguauacguaaca			9
Gpa-miR-iab-4-5p	miR-iab-4	acguauacugaauguauccuga	22	KK499939.1_Scaffold177:289199-289258:-	acguauacugaauguauccugagugcuuccuauccgguauaccuucaguauacguaaca			274
Gpa-miR-iab-8-5p	miR-iab-8	uuacguauacugaagguaua	20	KK499939.1_Scaffold177:289201-289261:+	uuacguauacugaagguauaccggauaggaagcacucaggauacauucaguauacguaua	Drospophila melanogaster,Apis melifera		42
Gpa-miR-j	-	uccagcggacggugcugcuccu	22	KK500152.1_Scaffold395:107143-107069:-	uccagcggacggugcugcuccuccagcggaaggggcugcuccuccagcggaaggagcugcaccuccagcggaagg	Novel to Glossina pallidipes	-21.4	869
Gpa-miR-l	-	uccucguuugcuaacggacgccu	23	KK500272.1_Scaffold524:73940-74019:-	cuaguauuuuccgggcuagcuacuugacggcuauucauaguuguuucgauuguugguccucguuugcuaacggacgccu	Novel to Glossina pallidipes	-33.7	3691
Gpa-miR-m	-	caaucucaguauguaauguggu	23	KK499783.1_Scaffold19:1473705-1473771:+	caaucucaguauguaaugugguuagauuuguuuauauaugaauucacguugcauguggagauuacc	Anopheles spp., Aedes aegypti, Apis melifera, Culex quinquefasciatus	-21.45	6405
Highligted in Red are novel to G. pallidipes predicted by the software miRdeep2 (v2.0.0.8)
Higlighted in yellow are orthologues identified in other species and have not yet be characterized in the species
12
			0
