# Supplementary material for: The developmentally dynamic microRNA transcriptome of Glossina pallidipes tsetse flies, vectors of animal trypanosomiasis
Source: Bioinform Adv. 2021 Dec 28;2(1):vbab047. doi: 10.1093/bioadv/vbab047 (PMC9710702; doi:10.1093/bioadv/vbab047)
Supplement: vbab047_Supplementary_Data [file vbab047_supplementary_data.zip › Table_S2_revb.xlsx]

## Sheet: Go term 
Table S2. Significant GO terms of predicted target genes of differentially expressed miRNA and their corresponding annotation for biological process, cellular component, and molecular function.
Go-category	GO ID	GO-term	number of target genes	P value
Biological process	GO:0009987	cellular process	1464	0.000214126
	GO:0008152	metabolic process	1383	0.00811637
	GO:0065007	biological regulation	467	0.00439122
	GO:0050789	regulation of biological process	437	0.00441609
	GO:0051179	localization	398	0.0118612
	GO:0051716	response to stimulus	285	0.0363761
	GO:0016043	cellular component organization	222	0.000701671
	GO:0016043	signaling	218	0.00753049
	GO:0048519	negative regulation of biological process	49	0.000604473
	GO:0032501	multicellular organismal process	43	0.00121593
	GO:0032502	developmental process	34	0.0043428
	GO:0048518	positive regulation of biological process	34	0.0064234
	GO:0051704	multi-organism process	17	0.00543253
	GO:0022610	biological adhesion	13	0.0112468
	GO:0022414	reproductive process	11	0.0141264
	GO:0019953	reproduction	11	0.0141264
	GO:0002376	immune system process	8	0.00206467
	GO:0008283	cell population proliferation	5	0.000850124
	GO:0040011	locomotion	4	0.0247212
	GO:0040007	growth	3	5.2566e-05
	GO:0048511	rhythmic process	1	0.0098513
	GO:0007610	behavior	1	0.00233343
Molecular function	GO:0005488	binding	2034	0.000535911
	GO:0003824	catalytic activity	1314	0.0188733
	GO:0005215	transporter activity	204	0.013316
	GO:0005198	structural molecule activity	120	0.0414254
	GO:0098772	molecular function regulator	98	0.0226775
	GO:0140110	transcription regulator activity	81	0.045133
	GO:0060089	molecular transducer activity	77	0.0496439
	GO:0045182	translation regulator activity	29	0.0165428
	GO:0016209	antioxidant activity	13	0.0167286
	GO:0038024	cargo receptor activity	3	0.0394844
	GO:0140104	molecular carrier activity	2	0.0496439
	GO:0140299	small molecule sensor activity	1	0.00517588
	GO:0140312	cargo adaptor activity	1	0.00704419
Cellular component	GO:0044464	cell part	790	0.0279635
	GO:0044297	cell	790	0.00520853
	GO:0043226	organelle	609	0.00692257
	GO:0016020	membrane	588	0.00260644
	GO:0032991	protein-containing complex	429	0.00288887
	GO:0098590	membrane part	393	0.000767677
	GO:0043229	organelle part	319	0.00692257
	GO:0031974	membrane-enclosed lumen	91	0.0136421
	GO:0005576	extracellular region	45	0.00241036
	GO:0005615	extracellular region part	17	0.03131
	GO:0099080	supramolecular complex	10	0.00903336
	GO:0045202	synapse	9	0.0311891
	GO:0044456	synapse part	8	0.0311891
